# Supplementary material for: Antitumor Effect of Cabozantinib in Bone Metastatic Models of Renal Cell Carcinoma
Source: Biology (Basel). 2021 Aug 16;10(8):781. doi: 10.3390/biology10080781 (PMC8389553; doi:10.3390/biology10080781)
Supplement: Supplementary file 1 [file biology-10-00781-s001.zip]

Archive with 1 entries (1 files):
- biology-1309689-supplementary.pdf
